# Supplementary material for: Quantification of Caffeine Interactions in Choline Chloride Natural Deep Eutectic Solvents: Solubility Measurements and COSMO-RS-DARE Interpretation
Source: Int J Mol Sci. 2022 Jul 15;23(14):7832. doi: 10.3390/ijms23147832 (PMC9323268; doi:10.3390/ijms23147832)
Supplement: Supplementary file 1 [file ijms-23-07832-s001.zip]

Archive with 1 entries (1 files):
- ijms-1814364-supplementary.pdf
